# Supplementary material for: Development and Validation of Early Alert Model for Diabetes Mellitus–Tuberculosis Comorbidity
Source: Microorganisms. 2025 Apr 16;13(4):919. doi: 10.3390/microorganisms13040919 (PMC12029158; doi:10.3390/microorganisms13040919)
Supplement: Supplementary file 1 [file microorganisms-13-00919-s001.zip]

Archive with 1 entries (1 files):
- microorganisms-3508458-Supplementary.pdf
